# Supplementary material for: Low Seroprevalence of WNV in Namibian Dogs Suggests a Limited Effectiveness as Sentinels for Infection Monitoring
Source: Trop Med Infect Dis. 2023 Mar 29;8(4):203. doi: 10.3390/tropicalmed8040203 (PMC10146826; doi:10.3390/tropicalmed8040203)
Supplement: Supplementary file 1 [file tropicalmed-08-00203-s001.zip]

Archive with 1 entries (1 files):
- tropicalmed-2255968-supplementary.pdf
